# Supplementary material for: Drosophila Keap1 Proteins Assemble Nuclear Condensates in Response to Oxidative Stress
Source: Antioxidants (Basel). 2026 Jan 21;15(1):134. doi: 10.3390/antiox15010134 (PMC12838377; doi:10.3390/antiox15010134)
Supplement: Supplementary file 1 [file antioxidants-15-00134-s001.zip]

Archive with 8 entries (8 files):
- dKeap1 forms condensates_supplementary.pdf
- Figure S1.tif
- Figure S2.tif
- Figure S3.tif
- Figure S4.tif
- Movie S1.mp4
- Movie S2.mp4
- Movie S3.mp4
